# Supplementary material for: Molecular characteristic of treatment failure clinical isolates of Leishmania major
Source: PeerJ. 2021 Mar 11;9:e10969. doi: 10.7717/peerj.10969 (PMC7956003; doi:10.7717/peerj.10969)
Supplement: Supplemental Information 3 [file peerj-09-10969-s003.meg]

#mega
!Title 13AB-4;
!Format DataType=DNA indel=-;

#isolate1
------------------------------------------GGCA--TTTTCGGCC--A
ATATGAACGGGA--------T---TTCTGCACCC-------------ATTTTTCGAT-TT
TCGCAGAACGCCCCTCCCCCC-

#Isolate100
----------------------------------------------AAATCCCGTTCT-A
ATTTGGGCGGAA--ATGCCATA--TTTTGGGTCC----CAGGGGCGGGAAACTGGGGGTG
GTGGAAAATACGA---------

#Isolate115
-----------------------------------------GGGTGCGATCCCGTTCATA
ATTTGGGCGGAA-ATTGCCAT---ATTTGGGCCTCCAGAGGCGGGG-AAACTGGGGGGTG
GTGGAAAATAA-----------

#Isolate116
----------------------------------------GGTGCGAAATCCCGTTCA-T
AATTTGGCGGAA--ATGCCAT---ATTTGGGCCTCCAGAGGCGGGGAAA--CTGGGGGTG
GTGGAAAATAGA----------

#isolate2
------------------------------------------GGCAATTTTCCGGCC--A
AAATGAACGGGG-------AT---TTCTGGACCC-------------ATTTTTCGAAGTT
TCGCAGAACGCCCCTCCCCC--

#isolate3
------------------------------------------GGCAATTTTCCGGCCA-A
AAATGAACGGGA-------TA---TTCTGGACCC-------------ATTTTTCGAA-TT
TCGCAGAACGCCCCTCCCCCAC

#Isolate331
---------------------------------------GTGCAGAATTCCCCGTCCA-T
ATTTGGCCGAAAAATGCCCATATGCTTCGGTTCGGTGGGGGAGGGGCGTTCTGCGAA-AA
CCGAAAAATGG-----------

#isolate4
------------------------------------------GGCAATTTTCCGGCC--A
AAATGAACGGGG-------AT---TTCTGGACCC-------------ATTTTTCGAAGTT
TCGCAGAACGCCCCTCCCCC--

#isolate5
------------------------------------------GGCAATTTTCCGGCC--A
AAATGAACGGGA--------T---TTCTGGCACC-------------ATTTTTCGAG--T
TCGCAGAAAGCCCCTTCCCC--

#Isolate63
-------------------------------------------GGAAAACTCCGTT---A
TATTGGCCGAAA--TGGCCAT---TTTTGGGCCCTCGGAGGCTGC--AACCATGGGGGTG
GTGGAAATTA------------

#Isolate98
----------------------------------------------AAATCCCGTTCT-A
ATTTGGGCGGAA--ATGCCAT---TTTTGGGCTC----CAGGGGCGGGAAACTGGGGGTG
GTGGAAAATA------------

#Leishmania_major
-------------------------------------------GGCAATTTTCGCCCA-A
AAATGAACGGGG--------T---TTCTGCACCC-------------ATTTTTCGAA-TT
TCGCAGAACGCCCCTCCCCC--

#Leishmania_major_Friedlin
ATTTTACACCAACCCCCAGTTTCCCGCCTCCGAGCCCAAAAATGGCATTTTCCGGCCA-A
AAATGAACGGGA--------T---TTCTGCACCC-------------ATTTTTCGCT-TT
TCGCAGAACGCCCCTCCCCCAC
