# Supplementary material for: Molecular characteristic of treatment failure clinical isolates of Leishmania major
Source: PeerJ. 2021 Mar 11;9:e10969. doi: 10.7717/peerj.10969 (PMC7956003; doi:10.7717/peerj.10969)
Supplement: Supplemental Information 4 — Amino acid sequences of Leishmania major cytochrome oxidase subunit II (COII) gene isolates. [file peerj-09-10969-s004.fas]

>MH443402.2:1-483 Leishmania major isolate Varzaneh-114 cytochrome oxidase subunit II (COII) gene partial sequence kinetoplast
-LL-------SFVCFVCIWICALLF---SACLLVSKLNNVYCTWDFTASKFIDVY*FTIGGMFSLGLL--LR-LCLLLYF---GHLNFVSFD-LCKVVGFQWY*VYFIFGETTI----FSNLI---LESDYMIGDLRLLQCNHVLTLLSLVIYKL*LSAVDVIHSFAISSLGIKVENLVVVMK*--------FY-
>MH443400.2:1-483 Leishmania major isolate Varzaneh-111 cytochrome oxidase subunit II (COII) gene partial sequence kinetoplast
-LL-------SFVCFVCIWICALLF---SACLLVSKLNNVYCTWDFTASKFIDVY*FTIGGMFSLGLL--LR-LCLLLYF---GHLNFVSFD-LCKVVGFQWY*VYFIFGETTI----FSNLI---LESDYMIGDLRLLQCNHVLTLLSLVIYKL*LSAVDVIHSFAISSLGIKVENLVVVMK*--------FY-
>MH443399.2:1-483 Leishmania major isolate Varzaneh-110 cytochrome oxidase subunit II (COII) gene partial sequence kinetoplast
-LL-------SFVCFVCIWICALLF---SACLLVSKLNNVYCTWDFTASKFIDVY*FTIGGMFSLGLL--LR-LCLLLYF---GHLNFVSFD-LCKVVGFQWY*VYFIFGETTI----FSNLI---LESDYMIGDLRLLQCNHVLTLLSLVIYKL*LSAVDVIHSFAISSLGIKVENLVVVMK*--------FY-
>MH443398.2:1-483 Leishmania major isolate Varzaneh-109 cytochrome oxidase subunit II (COII) gene partial sequence kinetoplast
-LL-------SFVCFVCIWICALLF---SACLLVSKLNNVYCTWDFTASKFIDVY*FTIGGMFSLGLL--LR-LCLLLYF---GHLNFVSFD-LCKVVGFQWY*VYFIFGETTI----FSNLI---LESDYMIGDLRLLQCNHVLTLLSLVIYKL*LSAVDVIHSFAISSLGIKVENLVVVMK*--------FY-
>MH443397.2:1-483 Leishmania major isolate Varzaneh-106 cytochrome oxidase subunit II (COII) gene partial sequence kinetoplast
-LL-------SFVCFVCIWICALLF---SACLLVSKLNNVYCTWDFTASKFIDVY*FTIGGMFSLGLL--LR-LCLLLYF---GHLNFVSFD-LCKVVGFQWY*VYFIFGETTI----FSNLI---LESDYMIGDLRLLQCNHVLTLLSLVIYKL*LSAVDVIHSFAISSLGIKVENLVVVMK*--------FY-
>MH443396.2:1-483 Leishmania major isolate Varzaneh-105 cytochrome oxidase subunit II (COII) gene partial sequence kinetoplast
-LL-------SFVCFVCIWICALLF---SACLLVSKLNNVYCTWDFTASKFIDVY*FTIGGMFSLGLL--LR-LCLLLYF---GHLNFVSFD-LCKVVGFQWY*VYFIFGETTI----FSNLI---LESDYMIGDLRLLQCNHVLTLLSLVIYKL*LSAVDVIHSFAISSLGIKVENLVVVMK*--------FY-
>MH443393.2:1-483 Leishmania major isolate Varzaneh-100 cytochrome oxidase subunit II (COII) gene partial sequence kinetoplast
-LL-------SFVCFVCIWICALLF---SACLLVSKLNNVYCTWDFTASKFIDVY*FTIGGMFSLGLL--LR-LCLLLYF---GHLNFVSFD-LCKVVGFQWY*VYFIFGETTI----FSNLI---LESDYMIGDLRLLQCNHVLTLLSLVIYKL*LSAVDVIHSFAISSLGIKVENLVVVMK*--------FY-
>MH443391.2:1-483 Leishmania major isolate Varzaneh-98 cytochrome oxidase subunit II (COII) gene partial sequence kinetoplast
-LL-------SFVCFVCIWICALLF---SACLLVSKLNNVYCTWDFTASKFIDVY*FTIGGMFSLGLL--LR-LCLLLYF---GHLNFVSFD-LCKVVGFQWY*VYFIFGETTI----FSNLI---LESDYMIGDLRLLQCNHVLTLLSLVIYKL*LSAVDVIHSFAISSLGIKVENLVVVMK*--------FY-
>MH443390.2:1-483 Leishmania major isolate Varzaneh-97 cytochrome oxidase subunit II (COII) gene partial sequence kinetoplast
-LL-------SFVCFVCIWICALLF---SACLLVSKLNNVYCTWDFTASKFIDVY*FTIGGMFSLGLL--LR-LCLLLYF---GHLNFVSFD-LCKVVGFQWY*VYFIFGETTI----FSNLI---LESDYMIGDLRLLQCNHVLTLLSLVIYKL*LSAVDVIHSFAISSLGIKVENLVVVMK*--------FY-
>MH443389.2:1-483 Leishmania major isolate Varzaneh-96 cytochrome oxidase subunit II (COII) gene partial sequence kinetoplast
-LL-------SFVCFVCIWICALLF---SACLLVSKLNNVYCTWDFTASKFIDVY*FTIGGMFSLGLL--LR-LCLLLYF---GHLNFVSFD-LCKVVGFQWY*VYFIFGETTI----FSNLI---LESDYMIGDLRLLQCNHVLTLLSLVIYKL*LSAVDVIHSFAISSLGIKVENLVVVMK*--------FY-
>MH443401.2:1-483 Leishmania major isolate Varzaneh-113 cytochrome oxidase subunit II (COII) gene partial sequence kinetoplast
-LL-------SFVCFVCIWISALLF---SACLLVSKLNNVYCTWDFTASKFIDVY*FTIGGMFSLGLL--LR-LCLLLYF---GHLNFVSFD-LCKVVGFQWY*VYFIFGETTI----FSNLI---LESDYMIGDLRLLQCNHVLTLLSLVIYKL*LSAVDVIHSFAISSLGIKVENLVVVMK*--------FY-
>MH443395.2:1-483 Leishmania major isolate Varzaneh-104 cytochrome oxidase subunit II (COII) gene partial sequence kinetoplast
-LL-------SFVCFVCIWISALLF---SACLLVSKLNNVYCTWDFTASKFIDVY*FTIGGMFSLGLL--LR-LCLLLYF---GHLNFVSFD-LCKVVGFQWY*VYFIFGETTI----FSNLI---LESDYMIGDLRLLQCNHVLTLLSLVIYKL*LSAVDVIHSFAISSLGIKVENLVVVMK*--------FY-
>MH443394.2:1-483 Leishmania major isolate Varzaneh-102 cytochrome oxidase subunit II (COII) gene partial sequence kinetoplast
-LL-------SFVCFVCIWISALLF---SACLLVSKLNNVYCTWDFTASKFIDVY*FTIGGMFSLGLL--LR-LCLLLYF---GHLNFVSFD-LCKVVGFQWY*VYFIFGETTI----FSNLI---LESDYMIGDLRLLQCNHVLTLLSLVIYKL*LSAVDVIHSFAISSLGIKVENLVVVMK*--------FY-
>KY407539.1:2-488 Leishmania major isolate IMP/Fars1 cytochrome oxidase subunit II (COXII) gene partial sequence kinetoplast
IKLFALQRPGSLL*YLNLKLQMNV*HQQQIIIIYI*LNLIKLKHDYTV---INVNHQSYNHFPKLN-------Y*ILLFLQK*NRLNTIEIQQLCINQN*QNLNDQSIITNIT*----VKVLMKTYLQ**INTHQ*T*MP*NPKYNKHYLISTLINMLK-------IIKRISIYIQNTQKIIK------------
>KF815211.1:37-522 Leishmania major isolate 109 clone 2 cytochrome oxidase subunit II (COII) gene partial sequence kinetoplast
VLL-------SFVCFVCIWICALLF---SACLLVSKLNNVYCTWDFTASKFIDVY*FTIGGMFSLGLL--LR-LCLLLYF---GHLNFVSFD-LCKVVGFQWY*VYFIFGETTI----FSNLI---LESDYMIGDLRLLQCNHVLTLLSLVIYKL*LFAVDVIHSFAISSLGIKVENLVVVMK*--------FY-
>KF815210.1:37-522 Leishmania major isolate 109 clone 3 cytochrome oxidase subunit II (COII) gene partial sequence kinetoplast
VLL-------SFVCFVCIWICALLF---SACLLVSKLNNVYCTWDFTASKFIDVY*FTIGGMFSLGLL--LR-LCLLLYF---GHLNFVSFD-LCKVVGFQWY*VYFIFGETTI----FSNLI---LESDYMIGDLRLLQCNHVLTLLSLVIYKL*LSAVDVIHSFATSSLGIKVENLVVVMK*--------FY-
>MH443404.2:1-483 Leishmania major isolate Varzaneh-116 cytochrome oxidase subunit II (COII) gene partial sequence kinetoplast
-LL-------SFVCFVCIWICALLF---SACLLVSKLNNVYCTWDFTASKFIDVY*FTIGGMFSLGLL--LR-LCLLLYF---GHLNFVSFD-LCKVVGFQWY*VYFIFGETTI----FSNLI---LESDYMIGDLRLLQCNHVLTLLSLVIYKL*LSAVDVIHSFAISSLGIKVENLVVVMK*--------FY-
>MH443388.2:1-442 Leishmania major isolate Varzaneh-63 cytochrome oxidase subunit II (COII) gene partial sequence kinetoplast
-FI-------IFSMFISVEI--------K*CLLYLGFHGI*VY*CVLIHYWRYVFIRTFT*VMFVIILWSFK-FC*F*FM----QSCWISM----------VLSLFYFWRNNNI**FNFGK*L---YDW*FTF--ITV*SCFNFIKFSYI*IMIICC*CYTFICNFKFRY*SREPGR----CNE--------IVL
>MH443403.2:1-483 Leishmania major isolate Varzaneh-115 cytochrome oxidase subunit II (COII) gene partial sequence kinetoplast
-LL-------SFVCFVCIWICALLF---SACLLVSKLNNVYCTWDFTASKFIDVY*FTIGGMFSLGLL--LR-LCLLLYF---GHLNFVSFD-LCKVVGFQWY*VYFIFGETTI----FSNLI---LESDYMIGDLRLLQCNHVLTLLSLVIYKL*LSAVDVIHSFAISSLGIKVENLVVVMK*--------FY-
>KF815208.1:37-522 Leishmania major isolate 110 clone 6 cytochrome oxidase subunit II (COII) gene partial sequence kinetoplast
VLL-------SFVCFVCIWICALLF---SACLLVSKLNNVYCTWDFTASKFIDVY*FTIGGMFSLGLL--LR-LCLLLYF---GHLNFVSFD-LCKVVGFQWY*VYFIFGETTI----FSNLI---LESDYMIGDLRLLQCNHVLTLLSLVIYKL*LSAVDVIHSFAISSLGIKVENLVVVMK*--------FY-
>EU140338.1:8212-8696 Leishmania major isolate MHOM/SU/73/5ASKH maxicircle partial sequence mitochondrial
VLL-------SFVCFVCIWICALLF---SACLLVSKLNNVYCTWDFTASKFIDVY*FTIGGMFSLGLL--LR-LCLLLYF---GHLNFVSFD-LCKVVGFQWY*VYFIFGETTI----FSNLI---LESDYMIGDLRLLQ---------LIMF*LY*V*LYINYDYLLLMLYIHLQFQV*VLK*RTWSL**NSF-
>EF633106.1:52-536 Leishmania major cytochrome oxidase subunit II (COII) gene complete sequence mitochondrial
VLL-------SFVCFVCIWICALLF---SACLLVSKLNNVYCTWDFTASKFIDVY*FTIGGMFSLGLL--LR-LCLLLYF---GHLNFVSFD-LCKVVGFQWY*VYFIFGETTI----FSNLI---LESDYMIGDLRLLQ---------LIMF*LY*V*LYINYDYLLLMLYIHLQFQV*VLK*RTWSL**NSF-
>KU680818.1:52-541 Leishmania major strain MHOM/SU/73/5ASKH cytochrome oxidase subunit II (COII) gene partial sequence kinetoplast
VLL-------SFVCFVCIWICALLF---SACLLVSKLNNVYCTWDFTASKFIDVY*FTIGGMFSLGLL--LR-LCLLLYF---GHLNFVSFD-LCKVVGFQWY*VYFIFGETTI----FSNLI---LESDYMIGDLRLLQCNHVLTLLSLVIYKL*LSAVDVIHSFAISSLGIKVDCIPGRCNE--------IVL
>AF287688.1:52-536 Leishmania major isolate MRJX cytochrome c oxidase subunit II (COII) gene partial sequence kinetoplast gene for kinetoplast product
VLL-------SFVCFVCIWICALLF---SACLLVSKLNNVYCT*DFTASKFIDVY*FTIGGMFSLGLL--LR-LCLLLYF---GHLNFVSFD-LCKVVGFQWY*VYFIFGETTI----FSNLI---LESDYMIGDLRLLQ---------LIMF*LY*V*LYINYDYLLLMLYIHLQFQV*VLK*RTWSL**NSF-
>KU680819.1:52-541 Leishmania major strain MRHO/IR/75/ER cytochrome oxidase subunit II (COII) gene partial sequence kinetoplast
VLL-------SFVCFVCIWICALLF---SACLLVSKLNNVYCTWDFTASKFIDVY*FIIGGMFSLGLL--LR-LCLLLYF---GHLNFVSFD-LCKVVGFQWY*VYFIFGETTI----FSNLI---LESDYMIGDLRLLQCNHVLTLLSLVIYKL*LSAVDVIHSFAISSLGIKVDCIPGRCNE--------IVL
>Leishmania major (Friedlin)
VLL-------SFVCFVCIWICALLF---SACLLVSKLNNVYCTWDFTASKFIDVY*FTIGGMFSLGLL--LR-LCLLLYF---GHLNFVSFD-LCKVVGFQWY*VYFIFGETTI----FSNLI---LESDYMIGDLRLLQCNHVLTLLSLVIYKL*LSAVDVIHSFAISSLGIKVDCIPGRCNE--------IVL
>MK972458.1 Leishmania major isolate Yazd-2 cytochrome oxidase subunit II (COII) gene partial sequence kinetoplast
VLL-------SFVCFVCIWICALLF---SACLLVSKLNNVYCTWDFTASKFIDVY*FTIGGMFSLGLL--LRYVCYYTLV---I*ILLVLI--YAKLLDFNGLSLFYFWRNNNI**FNFGK*L---YDW*FTF--ITV*SCFNFIKFSYI*IMIICC*CYTFICNFKFRY*SREPGR----CNE--------IVL
>MK972457.1 Leishmania major isolate Yazd-1 cytochrome oxidase subunit II (COII) gene partial sequence kinetoplast
VLL-------SFVCFVCIWICALLF---SACLLVSKLNNVYCTWDFTASKFIDVY*FTIGGMFSLGLL--LR-LCLLLYF---GHLNFVSFD-LCKVVGFQWY*VYFIFGETTI----FSNLI---LESDYMIGDLRLLQCNHVLTLLSLVIYKL*LSAVDVIHSFAISSLGIKVENLVVVMK*--------FY-
>MK972459.1 Leishmania major isolate Yazd-3 cytochrome oxidase subunit II (COII) gene partial sequence kinetoplast
VLL-------SFVCFVCIWICALLF---SACLLVSKLNNVYCTWDFTASKFIDVY*FTIGGMFSLGLL--LR-LCLLLYF---GHLNFVSFD-LCKVVGFQWY*VYFIFGETTI----FSNLI---LESDYMIGDLRLLQCNHVLTLLSLVIYKL*LSAVDVIHSFAISSLGIKVENLVVVMK*--------FY-
>MK972460.1 Leishmania major isolate Yazd-4 cytochrome oxidase subunit II (COII) gene partial sequence kinetoplast
VLL-------SFVCFVCIWICALLF---SACLLVSKLNNVYCTWDFTASKFIDVY*FTIGGMFSLGLL--LR-LCLLLYF---GHLNFVSFD-LCKVVGFQWY*VYFIFGETTI----FSNLI---LESDYMIGDLRLLQCNHVLTLLSLVIYKL*LSAVDVIHSFAISSLGIKVENLVVVMK*--------FY-
>MK972461.1 Leishmania major isolate Yazd-5 cytochrome oxidase subunit II (COII) gene partial sequence kinetoplast
VLL-------SFVCFVCIWICALLF---SACLLVSKLNNVYCTWDFTASKFIDVY*FTIGGMFSLGLL--LR-LCLLLYF---GHLNFVSFD-LCKVVGFQWY*VYFIFGETTI----FSNLI---LESDYMIGDLRLLQCNHVLTLLSLVIYKL*LSAVDVIHSFAISSLGIKVENLVVVMK*--------FY-
