# Supplementary material for: Molecular characteristic of treatment failure clinical isolates of Leishmania major
Source: PeerJ. 2021 Mar 11;9:e10969. doi: 10.7717/peerj.10969 (PMC7956003; doi:10.7717/peerj.10969)
Supplement: Supplemental Information 6 [file peerj-09-10969-s006.xlsx]

## Sheet: Sheet1
	code	response to drug	sex	age	length of lesion	Width of lesion	lesion number	other diseases	duration of the disease before treatment
	TF1	TF	men	9	10	10	2	No	1 month
	TF2	TF	men	27	10	8	1	No	2 weeks
	TR1	TR	men	40	3	2	1	No	1 month
	TR2	TR	female	75	10	7	6	No	1 month
	TR3	TR	female	19	3	1	2	No	3 month
	TR4	TR	men	17	5	2	1	No	3 weeks
	TR5	TR	female	12	10	5	5	No	1 month
	TR6	TR	men	16	10	5	3	No	1 month
	TR7	TR	female	15	3	2	2	No	3 weeks
	TR8	TR	female	24	10	8	1	No	2 month
	TR9	TR	men	8	7	4	1	No	1 month
	TR10	TR	female	10	4.5	2	1	No	4 month
	TF3	TF	men	10	2	2	3	Alergy	20 days
	TF4	TF	men	14	4	7	2	No	1 year
	TF5	TF	men	11	4	2	3	No	2 weeks
